# Supplementary material for: Warmth Centrality in Social Cognitive Networks of Fairness Reputation Across Players in the Ultimatum and Dictator Games
Source: Behav Sci (Basel). 2025 Nov 11;15(11):1537. doi: 10.3390/bs15111537 (PMC12649631; doi:10.3390/bs15111537)
Supplement: Supplementary file 1 [file behavsci-15-01537-s001.zip]

Archive with 1 entries (1 files):
- behavsci-3882873-supplementary.pdf
